# Supplementary material for: Temporal Profile of the Microbial Community and Volatile Compounds in the Third-Round Fermentation of Sauce-Flavor baijiu in the Beijing Region
Source: Foods. 2024 Feb 22;13(5):670. doi: 10.3390/foods13050670 (PMC10931104; doi:10.3390/foods13050670)
Supplement: Supplementary file 1 [file foods-13-00670-s001.zip]

Archive with 1 entries (1 files):
- foods-2865364-supplementary.pdf
